# Supplementary material for: Epigallocatechin Gallate as a State-Dependent Modulator of Amyloid-β: Molecular Simulation-Guided Mechanistic Synthesis for Structure-Based Inhibitor Design
Source: Biomolecules. 2026 May 17;16(5):734. doi: 10.3390/biom16050734 (PMC13204674; doi:10.3390/biom16050734)
Supplement: Supplementary file 1 [file biomolecules-16-00734-s001.zip]

Archive with 1 entries (1 files):
- biomolecules-4273375-supplementary.pdf
